# Supplementary material for: A large Australian longitudinal cohort registry demonstrates sustained safety and efficacy of oral medicinal cannabis for at least two years
Source: PLoS One. 2022 Nov 18;17(11):e0272241. doi: 10.1371/journal.pone.0272241 (PMC9674134; doi:10.1371/journal.pone.0272241)
Supplement: S1 Data — (ZIP) [file pone.0272241.s001.zip]

Archive with 11 entries (11 files):
- Data/Figure2_dataset.dta
- Data/Figure3_dataset.dta
- Data/Figure4_dataset.dta
- Data/ReadMe.pdf
- Data/Replication_code.R
- Data/Table2_dataset.dta
- Data/Table3_dataset.dta
- Data/Table4_dataset.dta
- Data/Table5_and_Figure1_dataset.dta
- Data/Table6_dataset.dta
- Data/Table7_dataset.dta
